# Supplementary material for: Characterization of the SWI/SNF complex and nucleosome organization in sorghum
Source: Front Plant Sci. 2024 Jun 26;15:1430467. doi: 10.3389/fpls.2024.1430467 (PMC11234113; doi:10.3389/fpls.2024.1430467)
Supplement: Supplementary Table 1 — Primers used in this study. [file Table_1.xlsx]

## Sheet: Sheet1
Primer	Sequence(5'-3')
AD-SbSNF2a(F)	CCATGGAGGCCAGTGAATTCATGATGCATCACCATGAACAG
AD-SNF2a-SpeⅠ(2-R)	CCCGGGTGGAATTCACTAGTGGGCCCTAGCAACTGCT
AD-SbBSH(F)	CCATGGAGGCCAGTGAATTCATGAAGACGGTCAGCCTCG
AD-SbBSH(R)	TGCCCACCCGGGTGGAATTCAAGGGACTGAAGACTGGCAAC
AD-SbLFR(F)	CCATGGAGGCCAGTGAATTCATGCAGAAGCAGTCAGGCA
AD-SbLFR(R)	TGCCCACCCGGGTGGAATTCGTTTATGTTTCCCCAGATGGC
AD-SbSWI3A(F)	TGGCCATGGAGGCCGAATTTTAAACCCCCTTAATCTGAGATCC
AD-SbSWI3A(R)	TGCCCACCCGGGTGGAATTCGTTCAGGAACAGCTTTGTGAGC
AD-SbSWI3B(F)	CCATGGAGGCCAGTGAATTCATGGCCACAACGGCG
AD-SbSWI3B(R)	TGCCCACCCGGGTGGAATTCACTCATGTTTGCCAGGGG
AD-SbBRIP(F)	CCATGGAGGCCAGTGAATTCATGGACGACGCAGCGA
AD-SbBRIP(R)	TGCCCACCCGGGTGGAATTCCCTAGAGTTCAGATCAAGCTCCC
AD-SbBDH(F)	CCATGGAGGCCAGTGAATTCATGGAGGGCGTGGGC
AD-SbBDH(R)	TGCCCACCCGGGTGGAATTCCATTCTCATCTCAAGGTCAGGG
AD-SbAN3(F)	CCATGGAGGCCAGTGAATTCATGCAGCAGCAACACCTG
AD-SbAN3(R)	TGCCCACCCGGGTGGAATTCACTGCCTTCTTCCTCGGTG
AD-SbGIF2(F)	CCATGGAGGCCAGTGAATTCATGCAGCAGCAGATGCC
AD-SbGIF2(R)	TGCCCACCCGGGTGGAATTCGGATTTCTCCGCCACGT
AD-SbGIF3(F)	CCATGGAGGCCAGTGAATTCATGCAGCAGCCGATGC
AD-SbGIF3(R)	TGCCCACCCGGGTGGAATTCGTCGCTTCCACCATCATTATC
AD-SbARP4(F)	CCATGGAGGCCAGTGAATTCATGTACGGCGGAGACGAG
AD-SbARP4(R)	TGCCCACCCGGGTGGAATTCAGGACACTTCCTTTGAATATAGGAAA
AD-SbARP7(F)	CCATGGAGGCCAGTGAATTCGCCATGGACGCGGT
AD-SbARP7(R)	TGCCCACCCGGGTGGAATTCAAAGCACTTCTTGTGCACAAT
AD-SbSNF2a-SpeⅠ（1-R)	TGCCCACCCGGGTGGAATTCACTAGTCTGCTGTTCCAACAATATTTG
BD-SbSNF2a-SpeⅠ（1-R)	CGACGGATCCCCGGGAATTCACTAGTCTGCTGTTCCAACAATATTTG
AD/BD-SbSNF2a(2-F)	AAATATTGTTGGAACAGCAGACTAGTGTTCCGGGTGATGC
BD-SbSNF2a(F)	TGGCCATGGAGGCCGAATTCATGATGCATCACCATGAACAG
BD-SNF2a-SpeⅠ(2-R)	GACGGATCCCCGGGAATTCACTAGTGGGCCCTAGCAACTGCT
BD-SbBSH(F)	TGGCCATGGAGGCCGAATTCATGAAGACGGTCAGCCTCG
BD-SbBSH(R)	CGACGGATCCCCGGGAATTCAAGGGACTGAAGACTGGCAAC
BD-SbLFR(F)	TGGCCATGGAGGCCGAATTCATGCAGAAGCAGTCAGGCA
BD-SbLFR(R)	CGACGGATCCCCGGGAATTCGTTTATGTTTCCCCAGATGGC
BD-SbSWI3A(F)	TGGCCATGGAGGCCGAATTCATGTCGCCGCCGGT
BD-SbSWI3A(R)	CGACGGATCCCCGGGAATTCGTTCAGGAACAGCTTTGTGAGC
BD-SbSWI3B(F)	TGGCCATGGAGGCCGAATTCATGGCCACAACGGCG
BD-SbSWI3B(R)	CGACGGATCCCCGGGAATTCACTCATGTTTGCCAGGGG
BD-SbBRIP(F)	TGGCCATGGAGGCCGAATTCATGGACGACGCAGCGA
BD-SbBRIP(R)	CGACGGATCCCCGGGAATTCCCTAGAGTTCAGATCAAGCTCCC
BD-SbBDH(F)	TGGCCATGGAGGCCGAATTCATGGAGGGCGTGGGC
BD-SbBDH(R)	CGACGGATCCCCGGGAATTCCATTCTCATCTCAAGGTCAGGG
BD-SbAN3(F)	TGGCCATGGAGGCCGAATTCATGCAGCAGCAACACCTG
BD-SbAN3(R)	CGACGGATCCCCGGGAATTCACTGCCTTCTTCCTCGGTG
BD-SbGIF2(F)	TGGCCATGGAGGCCGAATTCATGCAGCAGCAGATGCC
BD-SbGIF2(R)	CGACGGATCCCCGGGAATTCGGATTTCTCCGCCACGT
BD-SbGIF3(F)	TGGCCATGGAGGCCGAATTCATGCAGCAGCCGATGC
BD-SbGIF3(R)	CGACGGATCCCCGGGAATTCGTCGCTTCCACCATCATTATC
BD-SbARP4(F)	TGGCCATGGAGGCCGAATTCATGTACGGCGGAGACGAG
BD-SbARP4(R)	CGACGGATCCCCGGGAATTCAGGACACTTCCTTTGAATATAGGAAA
BD-SbARP7(F)	TGGCCATGGAGGCCGAATTCGCCATGGACGCGGT
BD-SbARP7(R)	CGACGGATCCCCGGGAATTCAAAGCACTTCTTGTGCACAAT
